# Supplementary material for: Defining the structural basis for human alloantibody binding to human leukocyte antigen allele HLA-A*11:01
Source: Nat Commun. 2019 Feb 21;10:893. doi: 10.1038/s41467-019-08790-1 (PMC6385295; doi:10.1038/s41467-019-08790-1)
Supplement: Supplementary file 3 — Source Data [file 41467_2019_8790_MOESM3_ESM.xlsx]

## Sheet: Figure 1b (2)
Figure 1a
MFI	Antigen	Alleles
5091	A1	A*01:01
95	A2	A*02:01
136	A2	A*02:03
70	A2	A*02:06
52	A3	A*03:01
4980	A11	A*11:01
5165	A11	A*11:02
39	A23	A*23:01
37	A24	A*24:02
46	A24	A*24:03
4928	A25	A*25:01
4660	A26	A*26:01
288	A29	A*29:01
190	A29	A*29:02
14	A30	A*30:01
30	A30	A*30:02
33	A31	A*31:01
115	A32	A*32:01
56	A33	A*33:01
4389	A34	A*34:01
4740	A34	A*34:02
3749	A36	A*36:01
4402	A43	A*43:01
4920	A66	A*66:01
73	A66	A*66:02
60	A68	A*68:01
69	A68	A*68:02
62	A69	A*69:01
95	A74	A*74:01
4594	A80	A*80:01
41	A33	A*33:03

## Sheet: Figure 1b
Figure 1b
MFI	Antigen	Alleles
1671	A1	A*01:01
8	A2	A*02:01
16	A2	A*02:03
13	A2	A*02:06
23	A3	A*03:01
1986	A11	A*11:01
262	A11	A*11:02
21	A23	A*23:01
5	A24	A*24:02
12	A24	A*24:03
1596	A25	A*25:01
1298	A26	A*26:01
16	A29	A*29:01
8	A29	A*29:02
14	A30	A*30:01
6	A30	A*30:02
57	A31	A*31:01
22	A32	A*32:01
27	A33	A*33:01
1194	A34	A*34:01
1667	A34	A*34:02
1310	A36	A*36:01
1219	A43	A*43:01
1400	A66	A*66:01
0	A66	A*66:02
21	A68	A*68:01
18	A68	A*68:02
0	A69	A*69:01
35	A74	A*74:01
1456	A80	A*80:01
20	A33	A*33:03

## Sheet: Figure 4b
Figure 4b (contrast was adjusted for the entire gel photo during manuscript preparation)
										Protein(s) loaded on SDS-page gel	Remarks
									lane 1	2E3-IgG4 (produced in-house)	Purified by E.Z.N.A endo-free plasmid DNA mini kit (Omega Bio-Tek)
									lane 2	2E3-IgG3 (produced in-house)	Purified by E.Z.N.A endo-free plasmid DNA mini kit (Omega Bio-Tek)
									lane 3	2E3-IgG2 (produced in-house)	Purified by E.Z.N.A endo-free plasmid DNA mini kit (Omega Bio-Tek)
									lane 4	2E3-IgG1 (produced in-house)	Purified by E.Z.N.A endo-free plasmid DNA mini kit (Omega Bio-Tek)
									lane 5	N.A.	PageRuler Plus Prestained Protein Ladder (Thermo Scientific, cat. #26619)*
									lane 6	2E3-IgG2 (produced in-house)	Purified by E.Z.N.A endo-free plasmid DNA maxi kit (Omega Bio-Tek)
									lane 7	2E3-IgG4 (produced in-house)	Purified by E.Z.N.A endo-free plasmid DNA maxi kit (Omega Bio-Tek)
									lane 8	2E3-IgG3 (produced in-house)	Purified by E.Z.N.A endo-free plasmid DNA maxi kit (Omega Bio-Tek)
									lane 9	2E3-IgG2 (produced in-house)	Purified by E.Z.N.A endo-free plasmid DNA maxi kit (Omega Bio-Tek)
									lane 10	2E3-IgG1 (produced in-house)	Purified by E.Z.N.A endo-free plasmid DNA maxi kit (Omega Bio-Tek)
									* bands from top to bottom: 250kDa, 130kDa, 100kDa, 70kDa, 50kDa, 35kDa, 25kDa, 10kDa (last band is the dye front)

## Sheet: Figure 4c
Figure 4c
Statistics on Optical Density at 450nm
	2E3-IgG1	2E3-IgG2	2E3-IgG3	2E3-IgG4
HLA-A0101	1.444	1.41	1.443	1.446
	1.471	1.434	1.425	1.434
	1.386	1.41	1.403	1.426
HLA-A0207	0.241	0.24	0.225	0.045
	0.225	0.237	0.227	0.234
	0.053	0.245	0.229	0.21
HLA-A0301	0.094	0.068	0.06	0.051
	0.096	0.071	0.055	0.046
	0.09	0.074	0.067	0.045
HLA-A1101	1.373	1.376	1.44	1.4
	1.418	1.416	1.417	1.408
	1.379	1.362	1.433	1.406
HLA-A1102	1.438	1.394	1.443	1.434
	1.457	1.457	1.446	1.432
	1.412	1.397	1.443	1.481
HLA-A2402	0.289	0.042	0.046	0.034
	0.108	0.043	0.039	0.029
	0.05	0.086	0.04	0.085
HLA-A3401	1.429	1.436	1.472	1.456
	1.47	1.451	1.457	1.45
	1.433	1.4	1.459	1.433

## Sheet: Figure 4d
Figure 4d
Statistics on cytotoxicity%
	20ug/mL	2ug/mL
2E3-IgG1	62.6805	63.0415
	74.5939	52.3917
	54.9188	50.7672
	56.9043	49.5036
2E3-IgG2	49.1426	39.9368
	49.6841	40.2978
	39.2148	30.9115
	40.2978	37.7708
2E3-IgG3	55.4603	70.0812
	55.6408	77.1209
	48.6011	75.8574
	38.3123	54.5578
2E3-IgG4	22.6083	12.139
	21.1643	12.6805
	20.8032	9.61191
	10.3339	-4.64802
IgG1 isotype control	9.61191	6.36282
	6.90433	5.64079
	10.1534	10.1534
	3.29422	-4.46751
IgG2 isotype control
	-1.39892	4.19675
	2.3917	8.88989
	-6.63357	9.43141
	-5.18953	-9.2148
IgG3 isotype control
	1.48917	8.34838
	0.767148	3.83574
	8.70939	6.72383
	-5.91155	-10.0632
IgG4 isotype control
	-0.315885	-4.1065
	3.83574	-6.63357
	0.947653	4.19675
	-4.82852	-10.9116

## Sheet: Figure 4e
Figure 4e
	cytotoxicity% calculated based on dead%	cytotoxicity% calculated based on dead+dying%
2E3-IgG1	38.5248	59.0299
	40.4313	61.3686
	41.7023	61.1087
2E3-IgG2	14.7566	28.757
	18.5697	31.3556
	17.0444	30.0563
2E3-IgG3	30.0089	50.9744
	32.678	53.8328
	34.3304	55.9117
2E3-IgG4	14.8837	34.7336
	18.951	33.5643
	17.68	36.5526
IgG1 isotype control	0.965979	0.952789
	0.991399	0.692936
	3.27924	3.68124
IgG2 isotype control	2.69457	2.64183
	2.37682	2.77176
	2.45308	2.64183
IgG3 isotype control	1.67775	1.9922
	4.07999	4.20095
	2.22429	2.12213
IgG4 isotype control	2.55476	3.16154
	2.96149	3.81117
	2.30056	2.51191

## Sheet: Figure 5a
Figure 5a
Statistics on cytotoxicity%
	50ug/mL	25ug/mL	10ug/mL
2E3-IgG4 (with 5ug/mL 2E3-IgG1)	19.9253	12.7858	24.685
	21.8852	21.1852	20.7653
	25.5249	33.0844	22.0252
	28.3248	23.5651	26.6449
IgG4 isotype control (with 5ug/mL 2E3-IgG1)	35.0443	43.1638	41.4839
	40.084	42.1838	48.9034
	40.5039	47.5035	45.2636
	36.5842	45.4036	41.6239
	5ug/mL
2E3-IgG1(without any IgG4 antibodies)	38.2641
	45.2636
	48.3434
	38.1241
IgG1 control antiobdy (without any IgG4 antibodies)	1.72651
	5.92623
	9.70598
	6.3462

## Sheet: Figure 5b
Figure 5b
Statistics on cytotoxicity%
	50ug/mL	25ug/mL	10ug/mL
2E3-IgG4 (with 5ug/mL 2E3-IgG1)	13.278	17.8884	17.5196
	15.3066	18.2573	19.7326
	21.0235	18.0728	21.7612
	18.9949	17.5196	24.5274
IgG4 isotype control (with 5ug/mL 2E3-IgG1)	36.1457	33.5639	41.4938
	42.047	29.8755	38.3587
	37.8054	37.8054	37.9899
	37.8054	43.8912	41.3094
	5ug/mL
2E3-IgG1(without any IgG4 antibodies)	43.8912
	37.2522
	49.6081
	54.2185
IgG1 control antiobdy (without any IgG4 antibodies)	8.48317
	3.13509
	15.3066
	13.278

## Sheet: Figure 5c
Figure 5c
Statistics on cytotoxicity%
	50ug/mL	25ug/mL	10ug/mL
2E3-IgG4 (with 5ug/mL 2E3-IgG1)	20.0616	21.2938	29.149
	27.7628	27.7628	32.6916
	24.9904	28.5329	38.5445
	30.6893	31.6134	24.2203
IgG4 isotype control (with 5ug/mL 2E3-IgG1)	48.094	56.1032	47.4779
	62.5722	62.4182	53.9469
	44.2434	47.1698	48.8641
	36.8502	35.7721	37.3123
	5ug/mL
2E3-IgG1(without any IgG4 antibodies)	54.1009
	52.2526
	53.9469
	29.9191
IgG1 control antiobdy (without any IgG4 antibodies)	4.96727
	6.50751
	10.8202
	-0.423566

## Sheet: Figure 5d
Figure 5d
Statistics on cytotoxicity%
	50ug/mL	25ug/mL	10ug/mL
2E3-IgG4 (with 5ug/mL 2E3-IgG1)	49.4368	59.2824	56.4456
	56.4456	62.1193	61.1181
	59.4493	69.6287	57.4468
	52.6074	56.1118	62.1193
IgG4 isotype control (with 5ug/mL 2E3-IgG1)	67.96	60.2837	70.1293
	51.9399	65.7906	63.2874
	63.7881	72.2987	71.4643
	57.6137	69.9625	67.2925
	5ug/mL
2E3-IgG1(without any IgG4 antibodies)	44.7643
	55.1106
	60.2837
	56.1118
IgG1 control antiobdy (without any IgG4 antibodies)	-3.96329
	6.71673
	-3.46266
	-4.63079

[truncated: 5 more sheets: Supplementary Figure 1b left, Supplementary Figure 1b middle, Supplementary Figure 1b right, Supplementary Figure 1c, Supplementary Figure 1d]
